# Supplementary material for: Tolerance Mechanisms and Removal Efficiency of Chlorella pyrenoidosa in Treating 3-Fluorophenol Pollution
Source: Metabolites. 2024 Aug 15;14(8):449. doi: 10.3390/metabo14080449 (PMC11356416; doi:10.3390/metabo14080449)
Supplement: Supplementary file 1 [file metabolites-14-00449-s001.zip]

Archive with 1 entries (1 files):
- metabolites-3144959-supplementary.pdf
